# Supplementary material for: Genetic assessment of inbred chicken lines indicates genomic signatures of resistance to Marek’s disease
Source: J Anim Sci Biotechnol. 2018 Sep 13;9:65. doi: 10.1186/s40104-018-0281-x (PMC6136188; doi:10.1186/s40104-018-0281-x)
Supplement: Supplementary file 3 — Table S2. The overlapping positions for 106 identified candidate regions with QTLs related to MD disease. (XLSX 12 kb) [file 40104_2018_281_MOESM3_ESM.xlsx]

## Sheet: Fst_Chicken_50snp_score
CHR	STAR	END	TOP 1% Fst	QTL Numer in QTLdb
chr1	8317793	8437275	fst
chr1	28163607	28246597	fst
chr1	31740147	31822637	fst
chr1	31915174	32017475	fst
chr1	33139161	33212858	fst
chr1	76560094	76672350	fst	4584;4031;4046;4047;4048;4049
chr1	79729816	79825158	fst	4584;4031;4046;4047;4048;4049
chr1	93148569	93260887	fst	4585
chr1	95666122	95763235	fst	4585
chr1	99826245	99937509	fst	4585
chr1	101075781	101171084	fst	4585
chr1	101954940	102060495	fst	4585
chr1	107508935	107581132	fst	4585
chr1	107940065	108040403	fst	4585
chr1	110966820	111052537	fst
chr1	126483717	126626756	fst
chr1	126753120	126894497	fst
chr1	127104600	127228813	fst
chr1	128281430	128377256	fst
chr1	144369756	144471050	fst
chr1	170396674	170475757	fst
chr1	170593799	170685213	fst
chr1	170786482	170879063	fst
chr1	178741958	178838915	fst
chr1	190530463	190692289	fst
chr2	65551937	65678168	fst	1887;4589
chr2	68108768	68207885	fst	1887;4589
chr2	113410823	113519978	fst	4589
chr2	137328651	137437631	fst	6791;6792
chr3	13898056	14001252	fst
chr3	25651637	25746490	fst
chr3	44303404	44390192	fst
chr3	46540509	46645488	fst
chr3	47690774	47788395	fst
chr3	55272323	55385067	fst
chr3	69050494	69167670	fst
chr3	79153793	79244419	fst
chr3	80345955	80426285	fst
chr3	83744135	83868252	fst
chr3	83871892	84001755	fst
chr3	85868306	85958363	fst
chr3	86152081	86253700	fst
chr4	10217731	10313356	fst
chr4	12634468	12734985	fst
chr4	12737726	12830242	fst
chr4	70857479	70993569	fst
chr4	70995077	71125362	fst
chr4	71130001	71251822	fst
chr4	74084753	74192522	fst
chr4	75618606	75722294	fst
chr4	76241599	76346456	fst
chr4	77274685	77381275	fst
chr4	77497861	77618696	fst
chr4	77734304	77838230	fst
chr4	80503615	80617137	fst
chr4	81578279	81673468	fst
chr5	2243293	2381500	fst
chr5	6770252	6862293	fst
chr5	17464136	17576929	fst
chr5	20659527	20763023	fst	4070
chr5	50487956	50567308	fst	4599
chr5	50567790	50656322	fst
chr5	50825518	50903226	fst	4599
chr5	50998800	51070378	fst	4599
chr5	51175316	51253036	fst	4599
chr5	51253823	51336804	fst
chr5	51338673	51446952	fst
chr5	51447486	51527500	fst
chr5	51616151	51689955	fst
chr5	51867143	51944748	fst
chr5	53203730	53293142	fst
chr6	15549580	15635543	fst
chr6	15637856	15743321	fst
chr6	15747481	15826990	fst
chr6	16361372	16435151	fst
chr6	33568496	33649388	fst
chr7	24058836	24130649	fst
chr8	973791	1046237	fst
chr8	1047751	1151634	fst
chr8	1585504	1652150	fst
chr9	23330001	23413854	fst	4082;4083;4084;4085
chr10	5293400	5366515	fst
chr10	8805129	8857692	fst
chr10	11127769	11185651	fst
chr11	1976157	2044566	fst
chr11	3953827	4031338	fst
chr11	4237185	4299104	fst
chr11	4299258	4354159	fst
chr11	4355337	4432586	fst
chr11	4669266	4737455	fst
chr11	4812489	4885080	fst
chr11	4887866	4958143	fst
chr11	4958896	5015249	fst
chr11	5146353	5227895	fst
chr11	6400133	6489499	fst
chr11	7055542	7128333	fst
chr11	15238580	15304289	fst
chr11	15368412	15433610	fst
chr11	16051823	16124260	fst
chr12	8080653	8154303	fst
chr13	6609276	6680997	fst
chr13	7591559	7681128	fst
chr13	7957847	8054372	fst
chr15	1058699	1111895	fst
chr15	1112460	1173618	fst
chr15	3862548	3921795	fst
